# Supplementary material for: Clinical Validation of Cardiac Arrest Hospital Prognosis (CAHP) Score and MIRACLE2 Score to Predict Neurologic Outcomes after Out-of-Hospital Cardiac Arrest
Source: Healthcare (Basel). 2022 Mar 20;10(3):578. doi: 10.3390/healthcare10030578 (PMC8950818; doi:10.3390/healthcare10030578)
Supplement: Supplementary file 1 [file healthcare-10-00578-s001.zip]

Archive with 1 entries (1 files):
- healthcare-1627345-supplementary.pdf
